# Supplementary material for: Targeted genome modifications in soybean with CRISPR/Cas9
Source: BMC Biotechnol. 2015 Mar 12;15:16. doi: 10.1186/s12896-015-0131-2 (PMC4365529; doi:10.1186/s12896-015-0131-2)
Supplement: Additional file 2: — Unique sequences from all events in this study. The most abundant reads for each event are reported. The number of reads, the respective percentages, and the type of modification (∆) is listed for each event. Wild-type sequences are in green, dashes are deletions, SNPs are orange, insertions are red, replacements are orange, an insertion of Ri plasmid is pink, and an inversion is in purple. [file 12896_2015_131_MOESM2_ESM.xls]

## Sheet: Sheet1
Event	GFP 5' Sequence	# of Sequences	Freq	∆
	CACCCTCGTGACCACCTTCACCTACGGCGTGCAGTGCTTCAGCCGCTACCCCGACCACATGAA
1	CACCCTCGTGACCACCTTCACCTACGG--TGCAGTGCTTCAGCCGCTACCCCGACCACATGAA	3165	0.476944	-2
	CACCCTCGTGACCACCTTCACCTACG---TGCAGTGCTTCAGCCGCTACCCCGACCACATGAA	3132	0.471971	-3
2	CACCCTCGTGACCACCTTCACCTACGGC----AGTGCTTCAGCCGCTACCCCGACCACATGAA	3115	0.479821	-4
	CACCCTCGTGACCACCTTCACCTACG-CGTGCAGTGCTTCAGCCGCTACCCCGACCACATGAA	2959	0.455792	-1
3	CACCCTCGTGACCACCTTCACCTACG---TGCAGTGCTTCAGCCGCTACCCCGACCACATGAA	2985	0.579387	-3
	CACCCTCGTGACCACCTTCACCTACGG--TGCAGTGCTTCAGCCGCTACCCCGACCACATGAA	1507	0.292508	-2
4	CACCCTCGTGACCACCTTCACCTACG--------TGCTTCAGCCGCTACCCCGACCACATGAA	2853	0.493855	-8
	CACCCTCGTGACCACCTTCACCTACGG------GTGCTTCAGCCGCTACCCCGACCACATGAA	2797	0.484161	-6
5	CACCCTCGTGACCACCTTCACCTACGG--TGCAGTGCTTCAGCCGCTACCCCGACCACATGAA	3005	0.953061	-2
6	CACCCTCGTGACCACCTTCACCTACGG--TGCAGTGCTTCAGCCGCTACCCCGACCACATGAA	1655	0.488633	-2
	CACCCTCGTGACCACCTTCACCTACG---TGCAGTGCTTCAGCCGCTACCCCGACCACATGAA	1592	0.470032	-3
7	CACCCTCGTGACCACCTTCACCTACGGC----AGTGCTTCAGCCGCTACCCCGACCACATGAA	1677	0.500896	-4
	CACCCTCGTGACCACCTTCACC----GCGTGCAGTGCTTCAGCCGCTACCCCGACCACATGAA	1527	0.456093	-4
8	CACCCGCGTGCAGTGCTTCA---------------------GCCGCTACCCCGACCACATGAA	1607	0.470847	-21
	CACCCTCGTGACCACCTTCACCTACGGC----AGTGCTTCAGCCGCTACCCCGACCACATGAA	851	0.249341	-4
	CACCCTCGTGACCACCTTCACCTACG---TGCAGTGCTTCAGCCGCTACCCCGACCACATGAA	829	0.242895	-3
9	CACCCTCGTGACCACCTTCACCTACG---TGCAGTGCTTCAGCCGCTACCCCGACCACATGAA	2595	0.484232	-3
	CACCCTCGTGACCACCTTCACCTACGG--TGCAGTGCTTCAGCCGCTACCCCGACCACATGAA	2544	0.474715	-2
10	CACCCTCGTGACCACCTTCACCTACG-CGTGCAGTGCTTCAGCCGCTACCCCGACCACATGAA	318	0.683871	-1
	CACCCTCGTGACCACCTTCACCTACGGCGTGCAGTGCTTCAGCCGCTACCCCGACCACATGAA	75	0.16129	wt
Cas9	CACCCTCGTGACCACCTTCACCTACGGCGTGCAGTGCTTCAGCCGCTACCCCGACCACATGAA	3795	0.966879	wt
Event	GFP 3' Sequence	# of Sequences	Freq	∆
	GGTCCTGCTGGAGTTCGTGACCGCCGCCGGGATCACTCACGGCATG
1	GGTCCTGCTGGAGTTCGTGACCGCCGCCGGGATCACTCACGGCATG	3691	0.598799	wt
	GGTCCTGCTGGAGTTCGTGACCGCCGCCGGGATCACTCACCGCATG	1267	0.205548	wt
	GGTCCTGCTGGAGTTCGTGACCGCCG-----ATCACTCACGGCATG	249	0.0403958	-6
2	GGTCCTGCTGGAGTTCGTGACCGCCG---GGATCACTCACGGCATG	7438	0.725305	-3
	GGTCCTGCTGGAGTTCGTGACCGCCG---GGATCACTCACGGCCTG	2319	0.226134	SNP, -3
3	GGTCCTGCTGGAGTTCGTGACCGCCGCCGGGATCACTCACGGCATG	8738	0.719532	wt
	GGTCCTGCTGGAGTTCGTGACCGCCGCCGGGATCACTCACCGCATG	2795	0.230155	wt
4	GGTCCTGCTGGAGTTCGTGACCGCCG-----ATCACTCACGGCATG	8809	0.34084	-5
	GGTCCTGCTGGAGTTCGTGACCGCCGCCGGGATCACTCACGGCATG	7869	0.304469	wt
	GGTCCTGCTGGAGTTCGTGACCGCCGCCGGGATCACTCACCGCATG	2597	0.100484	wt
	GGTCCTGCTGGAGTTCGTGACCGCCG------TCACTCACGGCATG	1565	0.0605533	-6
	GGTCCTGCTGGAGTTCGTGACCGCCG-----ATCACTCACGGCATC	1070	0.0414007	-5, SNP
5	GGTCCTGCTGGAGTTCGTGACCGCCGT-----TCACTCACGGCATG	2307	0.865017	-6, +1
	GGTCCTGCTGGAGTTCGTGACCGCCGT-----TCACTCACGGCATC	222	0.101882	-6, +1, SNP
6	GGTCCTGCTGGAGTTCGTGACCGCCGCCGGGATCACTCACGGCATG	2179	0.406985	wt
	GGTCCTGCTGGAGTTCGTGACCGCCG-----ATCACTCACGGCATG	1232	0.230108	-5
	GGTCCTGCTGGAGTTCGTGACCGCCGCCGGGATCACTCACCGCATG	773	0.144378	wt
7	GGTCCTGCTGGAGTTCGTGACCGCCCCCGGGATCACTCACGGCATG	1694	0.26842	SNP
	GGTCCTGCTGGAGTTCGTGACCGCCGCCGGGATCACTCACGGCATG	1338	0.212011	wt
	GGTCCTGCTGGAGTTCGTGACCGCCG--GGGATCACTCACGGCATG	780	0.123594	-2
	GGTCCTGCTGGAGTTCGTGACCGCCCCCGGGATCACTCACCGCATG	625	0.0990334	SNP
	GGTCCTGCTGGAGTTCGTGACCGCCGCCGGGATCACTCACCGCATG	474	0.075107	wt
8	GGTCCTGCTGGAGTTCGTGACCGCC--CGGGATCACTCACGGCATG	2877	0.419143	-2
	GGTCCTGCTGGAGTTCGTGACCGCCG--------ACTCACGGCATG	1640	0.238928	-8
	GGTCCTGCTGGAGTTCGTGACCGCCGCCGGGATCACTCACGGCATG	1276	0.185897	wt
9	GGTCCTGCTGGAGTTCGTGACCGCCG------TCACTCACGGCATG	1726	0.929	-6
10	GGTCCTGCTGGAGTTCGTGACCGCCGCCGGGATCACTCACGGCATG	4103	0.493268	wt
	GGTCCTGCTGGAGTTCGTGACCGCCGCCGGGATCACTCACCGCATG	1614	0.194037	wt
	GGTCCTGCTGGAGTTCGTGACCGCCG------TCACTCACGGCATG	1480	0.177927	-6
Cas9	GGTCCTGCTGGAGTTCGTGACCGCCGCCGGGATCACTCACGGCATG	4545	0.675635	wt
	GGTCCTGCTGGAGTTCGTGACCGCCGCCGGGATCACTCACCGCATG	1843	0.273971	wt
Event	07g 14530Sequence	# of Sequences	Freq	∆
	CAAAAAGTGGGTGTGAATGTTTATTGT..GGTTG...GATAAACAACCACCTAATTCA
1	CAAAAAGTGGGTGTGAATGTT------..GGTTG...GATAAACAACCACCTAATTCA	8050	0.485086	-6
	CAAAAAGTGGGTGTGAATGTTTATTGT..GGTTG...GATAAACAACCACCTAATTCA	6315	0.380536	wt
2	CAAAAAGTGGGTGTGAATGTTTAT---..GGTTG...GATAAACAACCACCTAATTCA	25419	0.505972	-3
	CAAAAAGTGGGTGTGAATGTTTATTGT..GGTTG...GATAAACAACCACCTAATTCA	14950	0.297584	wt
	CAAAAAGTGGGTGTGAATGTTTATTGT.TGGTTG...GATAAACAACCACCTAATTCA	4368	0.0869461	+1
3	CAAAAAGTGGGTGTGAATGTTTATT--..GGTTG...GATAAACAACCACCTAATTCA	7111	0.490888	-2
	CAAAAAGTGGGTGTGAATGTTTATTGT..-GTTG...GATAAACAACCACCTAATTCA	4652	0.321138	-1
	CAAAAAGTGGGTGTGAATGTTTATTGT.TGGTTG...GATAAACAACCACCTAATTCA	1794	0.123844	+1
4	AGATCACTCTTTGAT------------..-----...--------ACCACCTAATTCA	5946	0.389851	-25, insertion
	CAAAAAGTGGGTGTGAATGTTTATTGT..GGTTG...GATAAACAACCACCTAATTCA	4787	0.31386	wt
	CAAAAAGTGGGTGTGAATGTTTATT--..GGTTG...GATAAACAACCACCTAATTCA	1337	0.0876606	-2
	CAAAAAGTGGGTGTGAATGTTTATTGT..GGTGG...---------------------	1118	0.0733019	SNP,-34
	CAAAAAGTGGGTGTGAATGTTTATT-T..GGTTG...GATAAACAACCACCTAATTCA	604	0.0396014	-1
5	CAAAAAGTGGGTGTGAATGTTTATTGT..GGTTG...GATAAACAACCACCTAATTCA	10860	0.95894	wt
6	CAAAAAGTGGGTGTGAATGTTT-----..GGTTG...GATAAACAACCACCTAATTCA	39937	0.500013	-5
	CAAAAAGTGGGTGTGAATGTTTATTGT.TGGTTG...GATAAACAACCACCTAATTCA	9864	0.123498	+1
	CAAAAAGTGGGTGTGAATGTTTATTGT..GGTTG...GATAAACAACCACCTAATTCA	9444	0.118239	wt
	CAAAAAGTGGGTGTGAATGTTTATTGT..GG---...-ATAAACAACCACCTAATTCA	6596	0.0825821	-4
	CAAAAAGTGGGTGTGAATGTTTATTGTAAGGTTG...GATAAACAACCACCTAATTCA	4070	0.0509565	+2
7	CAAAAAGTGGGTGTGAATGTTTATTGT..GGTTG...GATAAACAACCACCTAATTCA	10233	0.263255	wt
	CAAAAAGTGGGTGTGAATGTTTAT-GT..GTCAACATGATAAACAACCACCTAATTCA	6818	0.175401	+2
	CAAAAAGTGGGTGTGAATGTTTAT---..GGTTG...GATAAACAACCACCTAATTCA	6715	0.172751	-3
	CAAAAAGTGGGTGTGAATGTTTATTGT.TGGTTG...GATAAACAACCACCTAATTCA	5623	0.144658	+1
	CAAAAAGTGGGTGTGAATGTTTATT--..GGTTG...GATAAACAACCACCTAATTCA	3509	0.090273	-2
8	CAAAAAGTGGGTGTGAATGTTTATTGT.AGGTTG...GATAAACAACCACCTAATTCA	5085	0.420909	+1
	CAAAAAGTGGGTGTGAATGTTTATT--..GGTTG...GATAAACAACCACCTAATTCA	5009	0.414618	-2
	CAAAAAGTGGGTGTGAATGTTTATTGT..GGTTG...GATAAACAACCACCTAATTCA	1542	0.127638	wt
9	CAAAAAGTGGGTGTGAATGT-------..-----...---------------------	21219	0.471785	-46
	CAAAAAGTGGGTGTGAATGTTTATTGT.TGGTTG...GATAAACAACCACCTAATTCA	19064	0.423871	+1
10	CAAAAAGTGGGTGTGAATGTTTATT--..GGTTG...GATAAACAACCACCTAATTCA	10659	0.378368	-2
	CAAAAAGTGGGTGTGAATGTTTATTG-..AGTTG...GATAAACAACCACCTAATTCA	5808	0.206169	-1
	CAAAAAGTGGGTGTGAATGTTTA----..GGTTG...GATAAACAACCACCTAATTCA	5575	0.197899	-4
	CAAAAAGTGGGTGTGAATGTTTATTGT.TGGTTG...GATAAACAACCACCTAATTCA	5002	0.177558	+1
Cas9	CAAAAAGTGGGTGTGAATGTTTATTGT..GGTTG...GATAAACAACCACCTAATTCA	29923	0.96166	wt
Event	01gDDM1	# of Sequences	Freq	∆
	AGAGAAGCTACTTGAAGCTAGGAT-AAAGGAAGAGGAGGTGCAGTATGAGGAGGCAGT
1	AGAGAAGCTACTT------------AAAGGAAGAGGAGGTGCAGTATGAGGAGGCAGT	820	0.460415	-11
	AGAGAAGCTACTTGAAG------T-AAAGGAAGAGGAGGTGCAGTATGAGGAGGCAGT	770	0.432341	-6
	AGAGAAGCTACTTGAAGCTAGGAT-AAAGGAAGAGGAGGTGCAGTATGAGGAGGCAGT	94	0.0527793	wt
2	AGAGAAGCTACTTGAAG------T-AAAGGAAGAGGAGGTGCAGTATGAGGAGGCAGT	1008	0.860068	-6
	AGAGAAGCTACTTGAAGCTAGGAT-AAAGGAAGAGGAGGTGCAGTATGAGGAGGCAGT	97	0.0827645	wt
3	AGAGAAGCTACTTGAAGCTA---T-AAAGGAAGAGGAGGTGCAGTATGAGGAGGCAGT	770	0.834236	-3
	AGAGAAGCTACTTGAAGCTAGGAT-AAAGGAAGAGGAGGTGCAGTATGAGGAGGCAGT	107	0.115926	wt
4	AGAGAAGCTACTTGAAGCT----T-AAAGGAAGAGGAGGTGCAGTATGAGGAGGCAGT	1185	0.464342	-4
	AGAGAAGCTACTTGAAGCTA------AAGGAAGAGGAGGTGCAGTATGAGGAGGCAGT	1101	0.431426	-5
	AGAGAAGCTACTTGAAGCTAGGAT-AAAGGAAGAGGAGGTGCAGTATGAGGAGGCAGT	170	0.0666144	wt
5	AGAGAAGCTACTTGAAGCTAGGAT-AAAGGAAGAGGAGGTGCAGTATGAGGAGGCAGT	4321	0.960649	wt
6	AGAGAAGCTACTTGAAGCTA------AAGGAAGAGGAGGTGCAGTATGAGGAGGCAGT	1367	0.865738	-5
	AGAGAAGCTACTTGAAGCTAGGAT-AAAGGAAGAGGAGGTGCAGTATGAGGAGGCAGT	116	0.0734642	wt
7	AGAGAAGCTACTTGAA-------T-AAAGGAAGAGGAGGTGCAGTATGAGGAGGCAGT	2749	0.473639	-7
	AGAGAAGCTACTTGAAGCTAGGA----AGGAAGAGGAGGTGCAGTATGAGGAGGCAGT	2698	0.464852
8	AGAGAAGCTACTTGAAGCTAGGAT-AAAGGAAGAGGAGGTGCAGTATGAGGAGGCAGT	2140	0.955357	wt
9	AGAGAAGCTACTTGAAGCTA---T-AAAGGAAGAGGAGGTGCAGTATGAGGAGGCAGT	3368	0.590566	-3
	AGAGAAGCTACTTGAAGCTAGGAT-AAAGGAAGAGGAGGTGCAGTATGAGGAGGCAGT	695	0.121866	wt
	AGAGAAGCTACTTGAAGCTAGGATTAAAGGAAGAGGAGGTGCAGTATGAGGAGGCAGT	358	0.062774	+1
10	AGAGAAGCTACTTGAAGCTAGGA--AAAGGAAGAGGAGGTGCAGTATGAGGAGGCAGT	1839	0.895762	-1
	AGAGAAGCTACTTGAAGCTAGGAT-AAAGGAAGAGGAGGTGCAGTATGAGGAGGCAGT	97	0.0472479	wt
Cas9	AGAGAAGCTACTTGAAGCTAGGAT-AAAGGAAGAGGAGGTGCAGTATGAGGAGGCAGT	16066	0.978918	wt
Event	11gDDM1	# of Sequences	Freq	∆
	AATTGAAGCTAGGATGAAGGAAGAGGAGGTACAGTGTGAGGAGGTACCTGACCTTAAT
1	AATTGAAGCTAGGATGAAGGAAGAGGAGGTA---TGTGAGGAGGTACCTGACCTTAAT	21199	0.483675	-3
	AATTGAAGCTAGGATGAAGGAAGAGGA-------TGTGAGGAGGTACCTGACCTTAAT	19516	0.445276	-7
	---------------------------------GTGTGAGGAGGTACCTGACCTTAAT	1926	0.0439435	-44
2	AATTGAAGCTAGGATGAAGGAAGAGGAGGTA---TGTGAGGAGGTACCTGACCTTAAT	20757	0.502652	-3
	AATTGAAGCTAGGATGAAGGAAGAGGAGGTA----GTGAGGAGGTACCTGACCTTAAT	19505	0.472333	-4
3	AATTGAAGCTAGGATGAAGGAAGAGGAGGTAC--TGTGAGGAGGTACCTGACCTTAAT	16111	0.914878	-2
	AATTGAAGCTAGGATGAAGGAAGAGGAGGTACAGTG-GAGGAGGAAGAAGTGACT..	841	0.047757	A. rhizogenes insertion
4	AATTGAAGCTAGGATGAAGGAAGAGGAGGTACAACCAACGTCTTCGCCATACCGA..	5337	0.791957	A. rhizogenes insertion
	AATTGAAGCTAGGATGAAGGAAGAGGAGGT-----GTGAGGAGGTACCTGACCTTAAT	412	0.0611367	-5
	AATTGAAGCTAGGATGAAGGAAGAGGAGGT----TGTGAGGAGGTACCTGACCTTAAT	272	0.0403621	-4
5	AATTGAAGCTAGGATGAAGGAAGAGGAGGTAC---------------CTGACCTTAAT	21126	0.488304	-15
	AATTGAAGCTAGGATGAAGGAAGAGGAGGTA---TGTGAGGAGGTACCTGACCTTAAT	19548	0.451831	-3
6	AATTGAAGCTAGGATGAAGGAAG--------------------GTACCTGACCTTAAT	23260	0.512278	-20
	AATTGAAGCTAGGATGAAGGAAGAGGAGGTA---TGTGAGGAGGTACCTGACCTTAAT	21190	0.466689	-3
7	AATTGAAGCTAGGATGAAGGAAGAGGAGGTACAGTGTGAGGAGGTACCTGACCTTAAT	83999	0.977676	wt
8	AATTGAAGCTAGGATGAAGGAAGAGGAGGTA---------------CCTGACCTTAAT	44717	0.647125	-15
	AATTGAAGCTAGGATGAAGGAAGAGGAGGTAC--TGTGAGGAGGTACCTGACCTTAAT	22916	0.331631	-2
9	AATTGAAGCTAGGATGAAGGAAAAC-------------AAATGTACTCTGACCTTAAT	27888	0.530957	-22, +9
	AATTGAAGCTAGGATGAAGGAAGAGGAGGTACA-TGTGAGGAGGTACCTGACCTTAAT	23555	0.448462	-1
10	AATTGAAGCTAGGATGAAGGAAGAGGAGGTA---------------CCTGACCTTAAT	30806	0.509224	-15
	AATTGAAGCTAGGATGAAGGAAGAGGAGGTA---TGTGAGGAGGTACCTGACCTTAAT	28429	0.469932	-3
11	AATTGAAGCTAGGATGAAGGAAGAGGAGGTACAGTGTGAGGAGGTACCTGACCTTAAT	25721	0.98382	wt
	pink is insertion of A. rhizogenes plasmid
Event	01g+011gDDM1-Chr1	# of Sequences	Freq	∆
	TGTGGCAAAATGGATTGAATGGGATTCTTGCTGATC.AAA.TGGGTCTTGGGAAGACAATCCAA
1	TGTGGCAAAATGGATTGAATGGGATTCTTGCTGATC.AAA.TGGGTCTTGGGAAGACAATCCAA	6070	0.636736	wt
	TGTGGCAAAATGGATTGAATGGGATTCTTGCTGATC.AAAATGGGTCTTGGGAAGACAATCCAA	2434	0.255324	+1
2	TGTGGCAAAATGGATTGAATGGGATTCTTGC-----.---.--GGTCTTGGGAAGACAATCCAA	2139	0.341748	-10
	TGTGGCAAAATGGATTGAATGGGATTCTTGC----C.AAA.TGGGTCTTGGGAAGACAATCCAA	2100	0.335517	-4
	TGTGGCAAAATGGATTGAATGGGATTCTTGCTGATC.AAA.TGGGTCTTGGGAAGACAATCCAA	1804	0.288225	wt
3	TGTGGCAAAATGGATTGAATGGGATTCTTGCTGATC.AAA.TGGGTCTTGGGAAGACAATCCAA	14415	0.902856	wt
	TGTGGCAAAATGGATTGAATGGGATTCTTGCTGATC.AAAATGGGTCTTGGGAAGACAATCCAA	450	0.0281849	+1
	TGTGGCAAAATGGATTGAATGGGATTCTTGCTGA--.--A.-GGTCTTGGGAAGACAATCCAA	193	0.0120882	-5
4	TGTGGCAAAATGGATTGAATGGGATTCTTGCTGATC.AAA.TGGGTCTTGGGAAGACAATCCAA	1993	0.730037	wt
	TGTGGCAAAATGGATTGAATGGGATTCTTGCT----.--A.TGGGTCTTGGGAAGACAATCCAA	668	0.244689	-6
5	TGTGGCAAAATGGATTGAATGGGATTCTTGCTGATC.AAA.TGGGTCTTGGGAAGACAATCCAA	13553	0.931478	wt
	TGTGGCAAAATGGATTGAATGGGATTCTTGCTGATC.AAAATGGGTCTTGGGAAGACAATCCAA	414	0.0284536	+1
6	TGTGGCAAAATGGATTGAATGGGATTCTTGCTGATC.AAA.TGGGTCTTGGGAAGACAATCCAA	14145	0.881528	wt
	TGTGGCAAAATGGATTGAATGGGATTCTTGCTGA--.AAA.TGGGTCTTGGGAAGACAATCCAA	1553	0.0967842	-2
7	TGTGGCAAAATGGATTGAATGGGATTCTTGCTGATC.AAA.TGGGTCTTGGGAAGACAATCCAA	7341	0.959608	wt
	TGTGGCAAAATGGATTGAATGGGATTCTTGCTGATC.AAAATGGGTCTTGGGAAGACAATCCAA	76	0.00993464	+1
8	TGTGGCAAAATGGATTGAATGGGATTCTTGCTGATC.AAA.TGGGTCTTGGGAAGACAATCCAA	4673	0.916095	wt
	TGTGGCAAAATGGATTGAATGGGATTCTTGCTGATC.AAAATGGGTCTTGGGAAGACAATCCAA	159	0.0311704	+1
9	TGTGGCAAAATGGATTGAATGGGATTCTTGCTGATC.AAA.TGGGTCTTGGGAAGACAATCCAA	6703	0.927622	wt
	TGTGGCAAAATGGATTGAATGGGATTCTTGCTGATC.AAAATGGGTCTTGGGAAGACAATCCAA	268	0.0370883	+1
10	TGTGGCAAAATGGATTGAATGGGATTCTTGCTGATC.AAA.TGGGTCTTGGGAAGACAATCCAA	5084	0.588835	wt
	TGTGGCAAAATGGATTGAATGGGATTCTTGCTGATCTAAA.TGGGTCTTGGGAAGACAATCCAA	1985	0.229905	+1
	TGTGGCAAAATGGATTGAATGGGATTCTTGCTGATC.AA-.TGGGTCTTGGGAAGACAATCCAA	1042	0.120686	-1
Cas9	TGTGGCAAAATGGATTGAATGGGATTCTTGCTGATC.AAA.TGGGTCTTGGGAAGACAATCCAA	11996	0.983118	wt
Event	01g+011gDDM1-Chr11	# of Sequences	Freq	∆
	TGTGGCAAAATGGATTGAATGGGATTCTTGCTGATC.AAATGGGTCTTGGGAAGACAATCCAA
1	TGTGGCAAAATGGATTGAATGGGATTCTTGCTGATC.AAATGGGTCTTGGGAAGACAATCCAA	461	0.683976	wt
	TGTGGCAAAATGGATTGAATGGGATTCTTGCTGA--.AAATGGGTCTTGGGAAGACAATCCAA	89	0.132047	-2
	TGTGGCAAAATGGATTGAATGGGATTCTTGCTGATCAAAATGGGTCTTGGGAAGACAATCCAA	56	0.0830861	+1
2	TGTGGCAAAATGGATTGAATGGGATTCTTGCTGATC.AAATGGGTCTTGGGAAGACAATCCAA	199	0.925581	wt
	TGTGGCAAAATGGATTGAATGGGATTCTTGCTGATCAAAATGGGTCTTGGGAAGACAATCCAA	6	0.027907	+1
3	TGTGGCAAAATGGATTGAATGGGATTCTTGCTGATC.AAATGGGTCTTGGGAAGACAATCCAA	792	0.863686	wt
	TGTGGCAAAATGGATTGAATGGGATTCTTGCT----.-AATGGGTCTTGGGAAGACAATCCAA	35	0.0381679	-5
	TGTGGCAAAATGGATTGAATGGGATTCTTGCTGATCAAAATGGGTCTTGGGAAGACAATCCAA	34	0.0370774	+1
4	TGTGGCAAAATGGATTGAATGGGATTCTTGCTGATC.AAATGGGTCTTGGGAAGACAATCCAA	107	0.963964	wt
5	TGTGGCAAAATGGATTGAATGGGATTCTTGCTGATC.AAATGGGTCTTGGGAAGACAATCCAA	869	0.905208	wt
	TGTGGCAAAATGGATTGAATGGGATTCTTGCTGATCAAAATGGGTCTTGGGAAGACAATCCAA	46	0.0479167	+1
6	TGTGGCAAAATGGATTGAATGGGATTCTTGCTGATC.AAATGGGTCTTGGGAAGACAATCCAA	1171	0.942076	wt
	TGTGGCAAAATGGATTGAATGGGATTCTTGCTGAT-.--ATGGGTCTTGGGAAGACAATCCAA	38	0.0305712	-3
7	TGTGGCAAAATGGATTGAATGGGATTCTTGCTGATC.AAATGGGTCTTGGGAAGACAATCCAA	424	0.965831	wt
8	TGTGGCAAAATGGATTGAATGGGATTCTTGCTGATC.AAATGGGTCTTGGGAAGACAATCCAA	245	0.850694	wt
	TGTGGCAAAATGGATTGAATGGGATTCTTGCTGAT-.AAATGGGTCTTGGGAAGACAATCCAA	18	0.0625	-1
9	TGTGGCAAAATGGATTGAATGGGATTCTTGCTGATC.AAATGGGTCTTGGGAAGACAATCCAA	341	0.92663	wt
	TGTGGCAAAATGGATTGAATGGGATTCTTGCTGATCAAAATGGGTCTTGGGAAGACAATCCAA	15	0.0407609	+1
10	TGTGGCAAAATGGATTGAATGGGATTCTTGCTGATC.AAATGGGTCTTGGGAAGACAATCCAA	509	0.935662	wt
	TGTGGCAAAATGGATTGAATGGGATTCTTGCTGATC.-AATGGGTCTTGGGAAGACAATCCAA	11	0.0202206	-1
Cas9	TGTGGCAAAATGGATTGAATGGGATTCTTGCTGATC.AAATGGGTCTTGGGAAGACAATCCAA	2243	0.986368	wt
Event	04gMet1 Sequence	# of Sequences	Freq	∆
	GTCTTGATGAGTTACTTGCTGGCATGGTGCGGTCTATGAGTGGTAGCAAATGCTTTTCTGGAG
1	GTCTTGATGAGTTACTTGCTGGCATGGTGCGGT----GAGTGGTAGCAAATGCTTTTCTGGAG	135576	0.966564	-4
2	GTCTTGATGAGTTACTTGCTGGCATGGTGCGGT----GAGTGGTAGCAAATGCTTTTCTGGAG	45743	0.965022	-4
3	GTCTTGATGAGTTACTTGCTGGCATGGTGCGGT----GAGTGGTAGCAAATGCTTTTCTGGAG	21	0.583333	-4
	GTCTTGATGAGTTACTTGCTGGCATGGTGCGGTCT--GAGTGGTAGCAAATGCTTTTCTGGAG	6	0.166667	-2
	GTCTTGATGAGTTACTTGCTGGCATGGTGCGGTCTATGAGTGGTAGCAAATGCTTTTCTGGAG	5	0.138889	wt
4	GTCTTGATGAGTTACTTGCTGGCATGGTGCGG------AGTGGTAGCAAATGCTTTTCTGGAG	37770	0.482937	-5
	GTCTTGATGAGTTACTTGCTGGCATGGTGCGGTCT--GAGTGGTAGCAAATGCTTTTCTGGAG	37226	0.475981	-2
5	GTCCTCA-------------------------------AGTGGTAGCAAATGCTTTTCTGGAG	54793	0.510049	-31
	GTCTTGATGAGTTACTTGCTGGCATGGTGCGGTCT--GAGTGGTAGCAAATGCTTTTCTGGAG	48309	0.449691	-2
Cas9	GTCTTGATGAGTTACTTGCTGGCATGGTGCGGTCTATGAGTGGTAGCAAATGCTTTTCTGGAG	75850	0.96845	wt
Event	06gMet1 Sequence	# of Sequences	Freq	∆
	GTCTTGATGAGTTACTTGCTGGCATGGTGCGGTCTAT.GAGTGGTAGCAAATGCTTTTCTGGAA
1	GTCTTGATGAGTTACTTGCTGGCATGGTGCGG-----.-AGTGGTAGCAAATGCTTTTCTGGAA	78477	0.486673	-6
	GTCTTGATGAGTTACTTGCTGGCATGGTGCGGT----.GAGTGGTAGCAAATGCTTTTCTGGAA	77433	0.480199	-4
2	GTCTTGATGAGTTACTTGCTGGCATGGTGCGG-----.----GGTAGCAAATGCTTTTCTGGAA	46617	0.748375	-9
	GCGGAGAGACAGAGACATAAATAACAAAATCCTTTATAGATGCAGTTCCAGAAAAGCATTTGCT	12366	0.19852	inversion
3	GTCTTGATGAGTTACTTGCTGGCATGGTGCGGT---T.GAGTGGTAGCAAATGCTTTTCTGGAA	8217	0.558258	-3
	GTCTTGATGAGTTACTTGCTGGCATGGTGCGGTCTATTGAGTGGTAGCAAATGCTTTTCTGGAA	5986	0.406685	+1
4	GTCTTGATGAGTTACTTGCTGGCATGGTGCGG-----.-AGTGGTAGCAAATGCTTTTCTGGAA	61583	0.48735	-6
	GTCTTGATGAGTTACTTGCTGGCATGGTGCGGTC---.GAGTGGTAGCAAATGCTTTTCTGGAA	60313	0.4773	-3
5	GTCTTGATGAGTTACTTGCTGGCATGGTGCGGT---T.GAGTGGTAGCAAATGCTTTTCTGGAA	80835	0.971259	-3
Cas9	GTCTTGATGAGTTACTTGCTGGCATGGTGCGGTCTAT.GAGTGGTAGCAAATGCTTTTCTGGAA	110961	0.970855	wt
Event	Gma-miR1509 Sequence	# of Sequences	Freq	∆
	ACTGCATCTTTTTAATCAAGGAAATCACGGTTGAGTGTGAAGGAGAGAAAGTGGCTTCAGATT
1	ACTGCATCTTTTTAATCAAGGAAATCACGGTTGAGTG----------------GCTTCAGATT	9491	0.505136	-16
	ACTGCATCTTTTTAATCAAGGAAATCACGGTT-----TGAAGGAGAGAAAGTGGCTTCAGATT	8980	0.477939	-5
2	ACTGCATCTTTTTAATCAAGGAAATCACGGTT-----TGAAGGAGAGAAAGTGGCTTCAGATT	21187	0.506939	-5
	ACTGCATCTTTTTAATCAAGGAAATCACGGTTGAGT-TGAAGGAGAGAAAGTGGCTTCAGATT	19818	0.474183	-1
3	ACTGCATCTTTTTAATCAAGGAAATCACGGTTGAGT-TGAAGGAGAGAAAGTGGCTTCAGATT	10705	0.973979	-1
4	ACTGCATCTTTTTAATCAAGGAAATCACGGTTGAG------------AAAGTGGCTTCAGATT	5159	0.977083	-12
Cas9	ACTGCATCTTTTTAATCAAGGAAATCACGGTTGAGTGTGAAGGAGAGAAAGTGGCTTCAGATT	18479	0.979902	wt
Event	Gma-miR 1514 Sequence	# of Sequences	Freq	∆
	TGTTTTCATTTTAAAATAGGCATTGGGATAGGAAAGGAAAAGGAGGAACAAGAAGGGACCCCA
1	TGTTTTCATTTTAAAATAGGCATTGGGATAGGAAAGGAAAAGGAGGAACAAGAAGGGACCCCA	41873	0.939193	wt
	TGTTTTCATTTTAAAATAGGCATTGGGATAGGAAA--AAAAGGAGGAACAAGAAGGGACCCCA	1575	0.0353266	-2
2	TGTTTTCATTTTAAAATAGGCATTGGGATAGGA-----------GGAACAAGAAGGGACCCCA	20285	0.500222	-11
	TGTTTTCATTTTAAAATAGGCATTGGGATAGGAAA---AAAGGAGGAACAAGAAGGGACCCCA	19498	0.480815	-3
3	TGTTTTCATTTTAAAATAGGCATTGGGATAGGAAAG-AAAAGGAGGAACAAGAAGGGACCCCA	5893	0.487993	-1
	TGTTTTCATTTTAAAATAGGCATTGGGATAGGAAA--AAAAGGAGGAACAAGAAGGGACCCCA	5696	0.471679	-2
4	TGTTTTCATTTTAAAATAGGCATTGGGATAGGA-----------GGAACAAGAAGGGACCCCA	16572	0.255911	-11
	TGTTTTCATTTTAAAATAGGCATTGGGATAG------AAAAGGAGGAACAAGAAGGGACCCCA	16322	0.25205	-6
	TGTTTTCATTTTAAAATAGGCATTGGGATAGGAAA--AAAAGGAGGAACAAGAAGGGACCCCA	15342	0.236916	-2
	TGTTTTCATTTTAAAATAGGCATTGGGATAGGAAA----AAGGAGGAACAAGAAGGGACCCCA	7947	0.12272	-4
	TGTTTTCATTTTAAAATAGGCATTGGGATAGGAAA-----AGGAGGAACAAGAAGGGACCCCA	4643	0.0716988	-5
	TGTTTTCATTTTAAAATAGGCATTGGGATAGGAAAGGAAAAGGAGGAACAAGAAGGGACCCCA	2502	0.0386367	wt
Cas9	TGTTTTCATTTTAAAATAGGCATTGGGATAGGAAAGGAAAAGGAGGAACAAGAAGGGACCCCA	35599	0.978209	wt
	Shot event 24, bothDDM 1g, timepoint 1	# of Sequences	Freq	∆
	TGTGGCAAAATGGATTGAATGGGATTCTTGCTGATCAAA.TGGGTCTTGGGAAGACAATCCAA	45726	0.954295	wt
	TGTGGCAAAATGGATTGAATGGGATTCTTGCTGATCAAAATGGGTCTTGGGAAGACAATCCAA	353	0.00736706	+1
	TGTGGCAAAATGGATTGAATGGGATTCTTGCTGATCAAA.TGTGTCTTGGGAAGACAATCCAA	201	0.00419484	wt
	TGTGGCAAAATGGATTGAATGGGATTCTTGCTGATCAA-.TGGGTCTTGGGAAGACAATCCAA	117	0.00244177	-1
	TGTGGCAAAATGGATTGAATGGGATTCTTGC-----AAA.TGGGTCTTGGGAAGACAATCCAA	74	0.00154437	-5
	TGTGACAAAATGGATTGAATGGGATTCTTGCTGATCAAA.TGGGTCTTGGGAAGACAATCCAA	68	0.00141915	wt
	TGTGGCAAAATGGATTGAATGGGATTCTTGCT---CAAA.TGGGTCTTGGGAAGACAATCCAA	68	0.00141915	-3
	TGTGGCAAAATGGATTGAATGGGATTCTTGCT----AAA.TGGGTCTTGGGAAGACAATCCAA	67	0.00139828	-4
	TGTGGCAAAATGGATTGAATGGGATTCTTGCTGATCAAA.TGCGTCTTGGGAAGACAATCCAA	57	0.00118958	wt
	TGTGGCAAAATGGATTGAATGGGATTCTTGC----CAAA.TGGGTCTTGGGAAGACAATCCAA	54	0.00112697	-4
	Shot event 24, bothDDM 11g, timepoint 1	# of Sequences	Freq	∆
	TGTGGCAAAATGGATTGAATGGGATTCTTGCTGAT.C.AAATGGGTCTTGGGAAGACAATCCAA	14863	0.948258	wt
	TGTGGCAAAATGGATTGAATGGGATTCTTGCTGAT.CAAAATGGGTCTTGGGAAGACAATCCAA	116	0.00740079	+1
	TGTGGCAAAATGGATTGAATGGGATTCTTGCTGAT.C.AAATGTGTCTTGGGAAGACAATCCAA	65	0.004147	wt
	TGTGGCAAAATGGATTGAATGGGATTCTTG-----.C.AAATGGGTCTTGGGAAGACAATCCAA	36	0.0022968	-5
	TGTGGCAAAATGGATTGAATGGGATTCTTGCTGAT.C.--ATGGGTCTTGGGAAGACAATCCAA	34	0.0021692	-2
	TGTGGCAAAATGGATTGAATGGGATTCTTGCTG--.-.-AATGGGTCTTGGGAAGACAATCCAA	32	0.0020416	-4
	TGTGGCAAAATGGATTGAATGGGATTCTTGCTGAT.C.-AATGGGTCTTGGGAAGACAATCCAA	25	0.001595	-1
	TGTGACAAAATGGATTGAATGGGATTCTTGCTGAT.C.AAATGGGTCTTGGGAAGACAATCCAA	20	0.001276	wt
	TGTGGCAAAATGGATTGAATGGGATTCTTGCTGATCC.AAATGGGTCTTGGGAAGACAATCCAA	20	0.001276	+1
	TGTGGCAAAATGGATTGAATGGGATTCTTGCTG--.-.--ATGGGTCTTGGGAAGACAATCCAA	17	0.0010846	-5
	Shot event 10, bothDDM 1g, timepoint 2
	TGTGGCAAAATGGATTGAATGGGATTCTTGCTGATCAAA.TGGGTCTTGGGAAGACAATCCAA	13997	0.77649	wt
	TGTGGCAAAATGGATTGAATGGGATTCTTGC-----AAA.TGGGTCTTGGGAAGACAATCCAA	3436	0.190614	-5
	TGTGGCAAAATGGATTGAATGGGATTCTTGCTGATCAAAATGGGTCTTGGGAAGACAATCCAA	185	0.010263	+1
	TGTGGCAAAATGGATTGAATGGGATTCTTGCTGATCAA-.TGGGTCTTGGGAAGACAATCCAA	19	0.00105403	-1
	TGTGGCAAAATGGATTGAATGGGATTCTTGCTGAT----.-GGGTCTTGGGAAGACAATCCAA	16	0.000887607	-5
	TGTGGCAAAATGGATTGAATGGGATTC---------AAA.TGGGTCTTGGGAAGACAATCCAA	16	0.000887607	-9
	TGTGACAAAATGGATTGAATGGGATTCTTGCTGATCAAA.TGGGTCTTGGGAAGACAATCCAA	14	0.000776656	wt
	TGTGGCAAAATGGATTGAATGGGATTCTTGCT----AAA.TGGGTCTTGGGAAGACAATCCAA	12	0.000665705	-4
	TGTGGTAAAATGGATTGAATGGGATTCTTGCTGATCAAA.TGGGTCTTGGGAAGACAATCCAA	10	0.000554754	wt
	TGTGGCAAAATGGATTGAATGGGATTCTTGCT-----AA.TGGGTCTTGGGAAGACAATCCAA	10	0.000554754	-5
	shot event 21, bothDDM 1g, timepoint 2
	TGTGGCAAAATGGATTGAATGGGATTCTTGCTGATCAAA.TGGGTCTTGGGAAGACAATCCAA	25034	0.958239	wt
	TGTGGCAAAATGGATTGAATGGGATTCTTGCTGATCAAAATGGGTCTTGGGAAGACAATCCAA	220	0.00842105	+1
	TGTGGCAAAATGGATTGAATGGGATTCTTGCTGA--AAA.TGGGTCTTGGGAAGACAATCCAA	110	0.00421053	-2
	TGTGGCAAAATGGATTGAATGGGATTCTTGCTGATCAA-.TGGGTCTTGGGAAGACAATCCAA	44	0.00168421	-1
	TGTGGCAAAATGGATTGAATGGGAT--------------.-GGGTCTTGGGAAGACAATCCAA	43	0.00164593	-15
	TGTGGCAAAATGGATTGAATGGGATTCTTGC-----AAA.TGGGTCTTGGGAAGACAATCCAA	33	0.00126316	-5
	TGTGACAAAATGGATTGAATGGGATTCTTGCTGATCAAA.TGGGTCTTGGGAAGACAATCCAA	28	0.00107177	wt
	TGTGGCAAAATGGATTGAATGGGATTCTTGCTGA----A.TGGGTCTTGGGAAGACAATCCAA	27	0.00103349	-4
	TGTGGCAAAATGGATTGAATGGGATTCTTGCT----AAA.TGGGTCTTGGGAAGACAATCCAA	22	0.000842105	-4
	TGTGGCAAAATGGATTGAATGGGATTCTTGCTGAT----.-GGGTCTTGGGAAGACAATCCAA	20	0.00076555	-5
	shot event 24, bothDDM 1g, timepoint 2
	TGTGGCAAAATGGATTGAATGGGATTCTTGCTGATC.AAA.TGGGTCTTGGGAAGACAATCCAA	22659	0.943457	wt
	TGTGGCAAAATGGATTGAATGGGATTCTTGCTGATC.AAAATGGGTCTTGGGAAGACAATCCAA	360	0.0149894	+1
	TGTGGCAAAATGGATTGAATGGGATTCTTGCTGA--.-AA.TGGGTCTTGGGAAGACAATCCAA	95	0.00395553	-3
	TGTGGCAAAATGGATTGAATGGGATTCTTGCTGATC.AA-.TGGGTCTTGGGAAGACAATCCAA	67	0.00278969	-1
	TGTGGCAAAATGGATTGAATGGGATTCTTGCT---C.AAA.TGGGTCTTGGGAAGACAATCCAA	63	0.00262314	-3
	TGTGGCAAAATGGATTGAATGGGATTCTTGCT----.AAA.TGGGTCTTGGGAAGACAATCCAA	54	0.00224841	-4
	TGTGGCAAAATGGATTGAATGGGATTCTTGC-----.AAA.TGGGTCTTGGGAAGACAATCCAA	48	0.00199858	-5
	TGTGACAAAATGGATTGAATGGGATTCTTGCTGATC.AAA.TGGGTCTTGGGAAGACAATCCAA	33	0.00137403	wt
	TGTGGCAAAATGGATTGAATGGGATTCTTGC-----.-AA.TGGGTCTTGGGAAGACAATCCAA	32	0.00133239	-6
	TGTGGCAAAATGGATTGAATGGGATTCTTGCTGATCCAAA.TGGGTCTTGGGAAGACAATCCAA	31	0.00129075	+1
	shot event 10, 01g+011gDDM1-Chr11, timepoint 2
	TGTGGCAAAATGGATTGAATGGGATTCTTGCTGATCAAA.TGGGTCTTGGGAAGACAATCCAA	16111	0.803061	wt
	TGTGGCAAAATGGATTGAATGGGATTCTTGCTGA--AAA.TGGGTCTTGGGAAGACAATCCAA	2033	0.101336	-2
	TGTGGCAAAATGGATTGAATGGGATTCTTGCTGA---AA.TGGGTCTTGGGAAGACAATCCAA	952	0.0474529	-3
	TGTGGCAAAATGGATTGAATGGGATTCTTGCTGATCAAAATGGGTCTTGGGAAGACAATCCAA	226	0.0112651	+1
	TGTGGCAAAATGGATTGAATGGGATTCTTGC-----AAA.TGGGTCTTGGGAAGACAATCCAA	65	0.00323996	-5
	TGTGGCAAAATGGATTGAATGGGATTCTTGCTGATCAA-.TGGGTCTTGGGAAGACAATCCAA	42	0.00209351	-1
	TGTGGCAAAATGGATTGAATGGGATTCTTGCT---CAAA.TGGGTCTTGGGAAGACAATCCAA	29	0.00144552	-3
	TGTGGCAAAATGGATTGAATGGGATTCTTGCTGAT-AAA.TGGGTCTTGGGAAGACAATCCAA	26	0.00129598	-1
	TGTGGCAAAATGGATTGAATGGGATTCTTG---------.-----------------------	24	0.00119629	-33
	TGTGGCAAAATGGATTGAATGGGATTCTTGCT----AAA.TGGGTCTTGGGAAGACAATCCAA	21	0.00104676	-4
	shot event 21, 01g+011gDDM1-Chr11, timepoint 2
	TGTGGCAAAATGGATTGAATGGGATTCTTGCTGATCAAA.TGGGTCTTGGGAAGACAATCCAA	13824	0.938238	wt
	TGTGGCAAAATGGATTGAATGGGATTCTTGCTGATCAAAATGGGTCTTGGGAAGACAATCCAA	298	0.0202253	+1
	TGTGGCAAAATGGATTGAATGGGATTCTTGCTGATCAA-.TGGGTCTTGGGAAGACAATCCAA	38	0.00257907	-1
	TGTGGCAAAATGGATTGAATGGGATTCTTGC-----AAA.TGGGTCTTGGGAAGACAATCCAA	35	0.00237546	-5
	TGTGGCAAAATGGATTGAATGGGATTCTTGCTGA---AA.TGGGTCTTGGGAAGACAATCCAA	34	0.00230759	-3
	TGTGGCAAAATGGATTGAATGGGATTCTTGCT----AAA.TGGGTCTTGGGAAGACAATCCAA	27	0.0018325	-4
	TGTGGCAAAATGGATTGAATGGGATTCTTGCTGAT-AAA.TGGGTCTTGGGAAGACAATCCAA	25	0.00169676	-1
	TGTGGCAAAATGGATTGAATGGGATTCTTGCTGAT----.-GGGTCTTGGGAAGACAATCCAA	22	0.00149315	-5
	TGTGGCAAAATGGATTGAATGGGATTCTTGCTGAT--AA.TGGGTCTTGGGAAGACAATCCAA	21	0.00142527	-2
	TGTGACAAAATGGATTGAATGGGATTCTTGCTGATCAAA.TGGGTCTTGGGAAGACAATCCAA	18	0.00122166	wt
	shot event 24, 01g+011gDDM1-Chr11, timepoint 2
	TGTGGCAAAATGGATTGAATGGGATTCTTGCTGATCAAA.TGGGTCTTGGGAAGACAATCCAA	15641	0.943195	wt
	TGTGGCAAAATGGATTGAATGGGATTCTTGCTGATCAAAATGGGTCTTGGGAAGACAATCCAA	157	0.00946753	+1
	TGTGGCAAAATGGATTGAATGGGATTCTTGCTGAT--AA.TGGGTCTTGGGAAGACAATCCAA	97	0.00584936	-2
	TGTGGCAAAATGGATTGAATGGGATTCTTGCTGA----A.TGGGTCTTGGGAAGACAATCCAA	62	0.00373877	-4
	TGTGGCAAAATGGATTGAATGGGATTCTTGCTGAT-AAA.TGGGTCTTGGGAAGACAATCCAA	58	0.00349756	-1
	TGTGGCAAAATGGATTGAATGGGATTCTTGC-----AAA.TGGGTCTTGGGAAGACAATCCAA	58	0.00349756	-5
	TGTGGCAAAATGGATTGAATGGGATTCTTGCTGATCAA-.TGGGTCTTGGGAAGACAATCCAA	47	0.00283423	-1
	TGTGGCAAAATGGATTGAATGGGATTCTTGCTGA--AAA.TGGGTCTTGGGAAGACAATCCAA	26	0.00156787	-2
	TGTGGCAAAATGGATTGAATGGGATTCTTGCTGATC---.-GGGTCTTGGGAAGACAATCCAA	23	0.00138696	-4
	TGTGGCAAAATGGATTGAATGGGATTCTTGCT----AAA.TGGGTCTTGGGAAGACAATCCAA	15	0.000904541	-4
