# Supplementary material for: Targeted genome modifications in soybean with CRISPR/Cas9
Source: BMC Biotechnol. 2015 Mar 12;15:16. doi: 10.1186/s12896-015-0131-2 (PMC4365529; doi:10.1186/s12896-015-0131-2)
Supplement: Additional file 7: — Primers used in this study. Underline denotes restriction site. X’s are 15 bp of homology between primers required for In-Fusion® Cloning. Blue nucleotides are part of the gRNA target. [file 12896_2015_131_MOESM7_ESM.xls]

## Sheet: Sheet1
Cas9 Primers	5' -> 3'
NheI_Cas9F	ATATAGCTAGCATGGACAAGAAGTACTCCATTGGGCT
SacII_Cas9R	ATATACCGCGGTCACACCTTCCTCTTCTTCTTGGGG
35S2xF	TCATTTCATTTGGAGAGGACAC
Cas9R1	GCTGTGGCGATCGGTATTGC
Cas9F1	CATATGATCAAATTTCGGGGACACTTC
Cas9F2	CGATCAGTCTAAAAATGGCTACGCC
Cas9F3	CGTGGACCTCCTCTTCAAGACG
Cas9F4	CGTCAAAGTAATGGGAAGGCATAAGC
Cas9F5	GACAAACTGATTCGAGAGGTGAAAG
Cas9F6	GTACTGGTTGTGGCCAAAGTGG
IPpoI gRNA F	ATATACTCTCTTAAGGTAGCATGCCTATCTTATATGATCAATGAGG
IPpoI gRNA R	TGCTACTCTCTTAAGGTAGCAAAAAAAGCACCGACTCGGTG
MtU6 183 R	TTTGTAGCAGTGCACCTTGTCTTT
MtU6 63F	CAGCTCCTGGCTTGGGAATGAT
Ubi3p 218R	ACATGCACCTAATTTCACTAGATGT
nosT-Rev	TGATAATCATCGCAAGACC
PacI nosR	ATATATTAATTAAATCAATTCCCGATCTAGTAACATAGATG
SpeI 35SF	ATATAACTAGTCCCAACATGGTGGAGCACGAC
puC gRNA Cloning primers
gRNA Shuttle F	nxxxxxxxxxxxxxxxGTTTTAGAGCTAGAAATAGCAAGTT
gRNA Shuttle R	nnnnxxxxxxxxxxxxxxxAAGCCTACTGGTTCGCTTGAAG
gRNA Met1F	TGGTGCGGTCTATGAGGTTTTAGAGCTAGAAATAGCAAGTT
gRNA Met1R	TCATAGACCGCACCATGCCAAGCCTACTGGTTCGCTTGAAG
gRNA miR1509 F	TCACGGTTGAGTGTGAGTTTTAGAGCTAGAAATAGCAAGTT
gRNA miR1509 R	CACACTCAACCGTGATTTCAAGCCTACTGGTTCGCTTGAAG
gRNA miR1514 F	GGGATAGGAAAGGAAAGTTTTAGAGCTAGAAATAGCAAGTT
gRNA miR1514 R	TTCCTTTCCTATCCCAATCAAGCCTACTGGTTCGCTTGAAG
Custom-amplicon sequencing
	F Tail	R Tail
	ACACTCTTTCCCTACACGACGCTCTTCCGATCT	CTGGAGTTCAGACGTGTGCTCTTCCGATC
	Final F Primer	Final R with index
	AATGATACGGCGACCACCGAGATCTACACTCTTTCCCTACACGAC	CAAGCAGAAGACGGCATACGAGATNNNNNNGTGACTGGAGTTCAGACGT
		index in red		Trimming sequences
Amplicon	F	R	Product Size	5'	3'
GFP5'	CGGCCACAAGTTCAGCGTG	GCCGTTCTTCTGCTTGTC	412	AAGCTGCCCGTGCCCTGGCC	ACTTGAAGAAGTCGTGCTGC
GFP3'	GCCGACAAGCAGAAGAACGGCA	TGATAATCATCGCAAGACC	346	CTGCAGCCGGGCGGCCGCTT	GAGAAGCGCGATCACATGGT
07g14530	CGTTGCCAAAGATACCGTAGTGC	CCAAACCCTGCCCTTTGGTTCTCT	445	GGCCTATTACACACACTGGG	CCAAATGACACATAAAGAAC
01DDM	GGTTTGTTGTTTGCTTTTACGTTGCTAAC	TGCAACAAGAACAAAAAATCAACACGCT	380	CCTCTCTTATATCGAAAACA	AATTTGTTAAACTGTATGTC
11DDM	GGAGTGAATTGGTTTTAATGTGTGTTG	CTTTTTGATCCACAGCCCTTCTTCTTT	510	TCGAAAACAATGGTGGAGGA	AATTTGTTAAACTGTGTGTC
bothDDM1g	GAGGGTTGATAAAGGAGCAATTATCATGTAC	CTGAGGAAGAAAGAGTTGAGAAAGAGCAG	245	TGTGAGAGAAATCCAATCGT	TGTAAAGTGGTTGATTTCCT
bothDDM11g	GAGGGTTGATAGAGGAGCAATTATCATGTAT	GAGCAAGTTGGTAAAATGTTATTTGACCAT	515	TGTGAGAGAAATCCAATCGT	TGTAAAGTGGTTGATTTCCT
Met16G	GCCTTGGATGTCATGTCCAAACCAATT	CCAAATAGGCGCATCACGGAGTTCATT	509	AAAATCCTTTATAGATGCAG	TGGGGGTGACCCTGATATCA
Met14G	GCCTTGGATGTCATATCCAAACCAACA	ATGAGAAGTCCTGCCTCATTGAAACAG	604	AAAATCCTTTATAGATGCAG	TGGTGGTGACCCTGATATAA
miR1509	CTCCCAAGCGCAGGAGAGAGC	GATCGGAATACAGAACAACGAAAAGGGAG	292	AGTATCTGGTGTTTTGATTT	GTGGAGAAGGAAAACCCGGA
miR1514	GCCGTAATAGAGTCAGAGACTGTGG	GAAGAAGATGAGGCGCCCTTGTCC	312	AAACGAAAACAGTGTATCGT	TTCATTTTTAAAATAGGCAT
Off targets
07g14530 1g	CGCACCTCTTCTTCTACGACGATG	CACAACCAGTAAGGCTGTCCTTATAACCC	335	TGAACTTTCGTATACCCGTG	AATCGTATTCTCTTAATGTA
07g14530 4g	TTTGTTGCGGTTAACACGGG	TGTGTTTATGCTCCCTCAGGT	248	none	CTTAATTGAGCCCTAATTAC
07g14530 8g	GTATTCGTTCTTTCTTCAACGAAGC	CCTTGGTCCTCTCAATGAACCG	415	TATCCAAACTGGATTAGATA	CCAAAGCTAACATAAAGAAC
07g14530 13g	CGGATAACTGTAACCTCGGTTTAAGCG	GCTTTATCCTACCAACTTGCCCCGAAG	489	TAGGGTGATTTATATTCAGG	CCTTAACTTTGGCAACCCTA
07g14530 13g2	GGGAACTACTTGGGCGTACTTGG	CACACGGATTGGTGCCAATCTATATG	277	CTGCACTCTCTTAATATAAT	ATATCACCATATATATCTGT
07g14530 13g3	TCTCACTTTCCAGGCAGACA	AGCTCAACATGCCTGATTCA	352	GTTATAAATATACTTTTGTC	TTCCAACCGTTACTAACTTT
07g14530 15g	CCTGGATACACGATGAAGATTGG	CCACTAGTCAATACCCTGGAGG	397	GCTTGAAACTTTTTTTTTTC	TAAAGCCACTGAATTGCTTA
07g14530 17g	ACACCTCTGTCAAAGAATCTCTCC	GGTGACGAAAAATCACTAACTTCACCG	280	TCACATTTTCTTAGTATAAC	CTAACTTCACCGTATATTCG
07g14530 18g	GGCAACGAAAAACCACCAAACTTCACC	GGGTCAATGTATTTTTGCAGGTACACCC	255	none	TTGCATTCCCATGTTGTAAC
07g14530 18g2	TCGCTCCTCTTGTCAACCTC	ACTCAAAGCAAACGAGCACA	315	CTTAATTGAGCCCTAATTAC	ATTTTGTTGCGGTTAACACG
miR1514 5g	TCGAATATAGATTTCAGCTCTCACACT	TCCAAGAAGCTACGAAGAGGC	306	TTTCGAAAAATATTTATAAT	AGATTTATTTTGTATTCATG
miR1514 18g	AAATAATGTGAGAGAGGGAGGGA	TTTGTTGTACCGTTTATTCAACCT	300	none	AATGATCATTTTATCCTTTT
Met1 20g	GTCTAGCGCAAGTTGAAGCA	TGAACTTGTTGTTGACTTGTGGG	327	ACACTCAATTGAGGCAGGGA	GAGAACAGCTAAGTGGTAGC
